# Supplementary material for: Exploring the Acute Effects of Immersive Virtual Reality Biking on Self-Efficacy and Attention of Individuals in the Treatment of Substance Use Disorders: A Feasibility Study
Source: Brain Sci. 2024 Jul 18;14(7):724. doi: 10.3390/brainsci14070724 (PMC11274936; doi:10.3390/brainsci14070724)
Supplement: Supplementary file 1 [file brainsci-14-00724-s001.zip]

Archive with 1 entries (1 files):
- brainsci-3091392-supplementary.pdf
